# Supplementary material for: Effect of quantity and intensity of pulsed light on human non-visual physiological responses
Source: J Physiol Anthropol. 2017 Apr 26;36:22. doi: 10.1186/s40101-017-0137-7 (PMC5405487; doi:10.1186/s40101-017-0137-7)
Supplement: Supplementary file 1 — Lighting spectral distribution data. Spectral distribution data for the blue LED, white LED, and incandescent bulbs. (XLSX 47 kb) [file 40101_2017_137_MOESM1_ESM.xlsx]

## Sheet: Sheet1
		Wavelength(nm)	Incandetcent Bulb (14.48 μW/cm2)	Blue LED -Medium (15 μW/cm2)	White LED （14.75μW/cm2）	Blue LED (7.5 μW/cm2)	Blue LED (30 μW/cm2)
		380	0.0004	0.0002	-0.0002	0.0001	0.0004
		381	0.0004	0.0002	-0.0003	0.0001	0.0004
		382	0.0004	0.0001	-0.0004	5e-05	0.0002
		383	0.0004	-0.0001	-0.0005	-5e-05	-0.0002
		384	0.0004	-0.0001	-0.0004	-5e-05	-0.0002
		385	0.0004	0.0001	-0.0003	5e-05	0.0002
		386	0.0004	0.0003	-0.0001	0.00015	0.0006
		387	0.0005	0.0006	0	0.0003	0.0012
		388	0.0005	0.0009	0.0001	0.00045	0.0018
		389	0.0006	0.0012	0.0002	0.0006	0.0024
		390	0.0006	0.0012	0.0001	0.0006	0.0024
		391	0.0006	0.0011	0.0001	0.00055	0.0022
		392	0.0006	0.0011	0.0001	0.00055	0.0022
		393	0.0005	0.001	0.0002	0.0005	0.002
		394	0.0005	0.0007	0.0002	0.00035	0.0014
		395	0.0005	0.0005	0.0002	0.00025	0.001
		396	0.0006	0.0003	0.0002	0.00015	0.0006
		397	0.0007	0.0002	0.0002	0.0001	0.0004
		398	0.0007	0.0001	0.0002	5e-05	0.0002
		399	0.0008	0.0002	0.0002	0.0001	0.0004
		400	0.0009	0.0003	0.0002	0.00015	0.0006
		401	0.001	0.0004	0.0002	0.0002	0.0008
		402	0.0011	0.0004	0.0001	0.0002	0.0008
		403	0.0011	0.0004	0.0001	0.0002	0.0008
		404	0.0011	0.0004	0.0001	0.0002	0.0008
		405	0.0012	0.0004	0.0001	0.0002	0.0008
		406	0.0012	0.0004	0.0002	0.0002	0.0008
		407	0.0012	0.0005	0.0002	0.00025	0.001
		408	0.0012	0.0007	0.0003	0.00035	0.0014
		409	0.0013	0.0007	0.0004	0.00035	0.0014
		410	0.0014	0.0007	0.0004	0.00035	0.0014
		411	0.0015	0.0006	0.0005	0.0003	0.0012
		412	0.0016	0.0005	0.0005	0.00025	0.001
		413	0.0017	0.0004	0.0006	0.0002	0.0008
		414	0.0018	0.0004	0.0007	0.0002	0.0008
		415	0.0019	0.0005	0.0009	0.00025	0.001
		416	0.002	0.0005	0.0011	0.00025	0.001
		417	0.0021	0.0006	0.0013	0.0003	0.0012
		418	0.0022	0.0006	0.0016	0.0003	0.0012
		419	0.0023	0.0006	0.002	0.0003	0.0012
		420	0.0024	0.0006	0.0024	0.0003	0.0012
		421	0.0025	0.0007	0.0029	0.00035	0.0014
		422	0.0027	0.0008	0.0034	0.0004	0.0016
		423	0.0028	0.0011	0.0039	0.00055	0.0022
		424	0.0029	0.0013	0.0046	0.00065	0.0026
		425	0.003	0.0017	0.0052	0.00085	0.0034
		426	0.0032	0.0022	0.006	0.0011	0.0044
		427	0.0033	0.0026	0.0068	0.0013	0.0052
		428	0.0034	0.003	0.0077	0.0015	0.006
		429	0.0035	0.0035	0.0086	0.00175	0.007
		430	0.0036	0.0041	0.0096	0.00205	0.0082
		431	0.0037	0.0046	0.0107	0.0023	0.0092
		432	0.0038	0.0054	0.0119	0.0027	0.0108
		433	0.0038	0.0065	0.0131	0.00325	0.013
		434	0.0039	0.0077	0.0144	0.00385	0.0154
		435	0.004	0.0092	0.0157	0.0046	0.0184
		436	0.0041	0.0109	0.0172	0.00545	0.0218
		437	0.0042	0.013	0.0188	0.0065	0.026
		438	0.0043	0.0155	0.0205	0.00775	0.031
		439	0.0044	0.0184	0.0224	0.0092	0.0368
		440	0.0046	0.0217	0.0244	0.01085	0.0434
		441	0.0047	0.0255	0.0267	0.01275	0.051
		442	0.0048	0.0298	0.029	0.0149	0.0596
		443	0.0049	0.0348	0.0314	0.0174	0.0696
		444	0.0049	0.0404	0.0339	0.0202	0.0808
		445	0.005	0.0469	0.0363	0.02345	0.0938
		446	0.0051	0.0544	0.0385	0.0272	0.1088
		447	0.0051	0.0633	0.0405	0.03165	0.1266
		448	0.0052	0.0736	0.0422	0.0368	0.1472
		449	0.0053	0.0856	0.0434	0.0428	0.1712
		450	0.0054	0.0996	0.0442	0.0498	0.1992
		451	0.0055	0.1162	0.0445	0.0581	0.2324
		452	0.0056	0.1356	0.0442	0.0678	0.2712
		453	0.0058	0.158	0.0434	0.079	0.316
		454	0.0058	0.1837	0.0422	0.09185	0.3674
		455	0.0059	0.2128	0.0406	0.1064	0.4256
		456	0.006	0.2451	0.0387	0.12255	0.4902
		457	0.0061	0.2805	0.0366	0.14025	0.561
		458	0.0062	0.3184	0.0344	0.1592	0.6368
		459	0.0063	0.3578	0.0322	0.1789	0.7156
		460	0.0065	0.3973	0.0301	0.19865	0.7946
		461	0.0066	0.4351	0.0281	0.21755	0.8702
		462	0.0067	0.4697	0.0262	0.23485	0.9394
		463	0.0068	0.4998	0.0245	0.2499	0.9996
		464	0.0069	0.5238	0.023	0.2619	1.0476
		465	0.007	0.5406	0.0216	0.2703	1.0812
		466	0.0072	0.5497	0.0203	0.27485	1.0994
		467	0.0073	0.551	0.0192	0.2755	1.102
		468	0.0074	0.5447	0.0181	0.27235	1.0894
		469	0.0075	0.5317	0.0171	0.26585	1.0634
		470	0.0076	0.5133	0.0161	0.25665	1.0266
		471	0.0077	0.4908	0.0151	0.2454	0.9816
		472	0.0078	0.4655	0.0142	0.23275	0.931
		473	0.0079	0.439	0.0134	0.2195	0.878
		474	0.008	0.4121	0.0127	0.20605	0.8242
		475	0.0082	0.3857	0.012	0.19285	0.7714
		476	0.0083	0.3604	0.0114	0.1802	0.7208
		477	0.0084	0.3366	0.0109	0.1683	0.6732
		478	0.0085	0.3142	0.0104	0.1571	0.6284
		479	0.0087	0.2931	0.01	0.14655	0.5862
		480	0.0088	0.2733	0.0097	0.13665	0.5466
		481	0.009	0.2545	0.0094	0.12725	0.509
		482	0.0091	0.2365	0.0092	0.11825	0.473
		483	0.0093	0.2193	0.009	0.10965	0.4386
		484	0.0094	0.203	0.0089	0.1015	0.406
		485	0.0096	0.1875	0.0089	0.09375	0.375
		486	0.0097	0.1726	0.0089	0.0863	0.3452
		487	0.0099	0.1586	0.0089	0.0793	0.3172
		488	0.01	0.1453	0.009	0.07265	0.2906
		489	0.0102	0.1328	0.0091	0.0664	0.2656
		490	0.0103	0.1212	0.0092	0.0606	0.2424
		491	0.0105	0.1105	0.0094	0.05525	0.221
		492	0.0106	0.1007	0.0097	0.05035	0.2014
		493	0.0107	0.0918	0.01	0.0459	0.1836
		494	0.0109	0.0838	0.0103	0.0419	0.1676
		495	0.011	0.0765	0.0108	0.03825	0.153
		496	0.0111	0.0699	0.0113	0.03495	0.1398
		497	0.0113	0.064	0.0119	0.032	0.128
		498	0.0114	0.0586	0.0125	0.0293	0.1172
		499	0.0115	0.0537	0.0132	0.02685	0.1074
		500	0.0116	0.0492	0.0139	0.0246	0.0984
		501	0.0118	0.045	0.0147	0.0225	0.09
		502	0.0119	0.0411	0.0156	0.02055	0.0822
		503	0.012	0.0376	0.0165	0.0188	0.0752
		504	0.0122	0.0342	0.0175	0.0171	0.0684
		505	0.0123	0.0312	0.0186	0.0156	0.0624
		506	0.0124	0.0285	0.0196	0.01425	0.057
		507	0.0126	0.0259	0.0208	0.01295	0.0518
		508	0.0128	0.0237	0.0219	0.01185	0.0474
		509	0.0129	0.0216	0.0231	0.0108	0.0432
		510	0.013	0.0198	0.0243	0.0099	0.0396
		511	0.0132	0.0181	0.0255	0.00905	0.0362
		512	0.0133	0.0166	0.0268	0.0083	0.0332
		513	0.0135	0.0152	0.028	0.0076	0.0304
		514	0.0136	0.014	0.0293	0.007	0.028
		515	0.0138	0.0128	0.0306	0.0064	0.0256
		516	0.0139	0.0118	0.0318	0.0059	0.0236
		517	0.0141	0.0108	0.0331	0.0054	0.0216
		518	0.0142	0.0099	0.0343	0.00495	0.0198
		519	0.0144	0.009	0.0356	0.0045	0.018
		520	0.0146	0.0082	0.0368	0.0041	0.0164
		521	0.0147	0.0074	0.038	0.0037	0.0148
		522	0.0149	0.0069	0.0393	0.00345	0.0138
		523	0.015	0.0064	0.0405	0.0032	0.0128
		524	0.0151	0.0059	0.0416	0.00295	0.0118
		525	0.0152	0.0055	0.0428	0.00275	0.011
		526	0.0153	0.0052	0.0439	0.0026	0.0104
		527	0.0155	0.0048	0.045	0.0024	0.0096
		528	0.0156	0.0045	0.0461	0.00225	0.009
		529	0.0158	0.0042	0.0471	0.0021	0.0084
		530	0.0159	0.004	0.0481	0.002	0.008
		531	0.0161	0.0037	0.0491	0.00185	0.0074
		532	0.0163	0.0034	0.05	0.0017	0.0068
		533	0.0165	0.0031	0.0509	0.00155	0.0062
		534	0.0166	0.0029	0.0518	0.00145	0.0058
		535	0.0168	0.0027	0.0527	0.00135	0.0054
		536	0.017	0.0025	0.0535	0.00125	0.005
		537	0.0172	0.0024	0.0543	0.0012	0.0048
		538	0.0173	0.0022	0.0551	0.0011	0.0044
		539	0.0175	0.0021	0.0558	0.00105	0.0042
		540	0.0176	0.002	0.0565	0.001	0.004
		541	0.0177	0.0018	0.0572	0.0009	0.0036
		542	0.0179	0.0017	0.0579	0.00085	0.0034
		543	0.018	0.0015	0.0586	0.00075	0.003
		544	0.0182	0.0014	0.0593	0.0007	0.0028
		545	0.0183	0.0013	0.06	0.00065	0.0026
		546	0.0185	0.0012	0.0606	0.0006	0.0024
		547	0.0186	0.0012	0.0613	0.0006	0.0024
		548	0.0188	0.0012	0.0618	0.0006	0.0024
		549	0.019	0.0013	0.0624	0.00065	0.0026
		550	0.0192	0.0013	0.0629	0.00065	0.0026
		551	0.0193	0.0013	0.0634	0.00065	0.0026
		552	0.0195	0.0013	0.064	0.00065	0.0026
		553	0.0197	0.0012	0.0645	0.0006	0.0024
		554	0.0199	0.0011	0.065	0.00055	0.0022
		555	0.02	0.0011	0.0656	0.00055	0.0022
		556	0.0202	0.0011	0.0661	0.00055	0.0022
		557	0.0204	0.0011	0.0666	0.00055	0.0022
		558	0.0206	0.0011	0.0671	0.00055	0.0022
		559	0.0207	0.001	0.0676	0.0005	0.002
		560	0.0209	0.001	0.0681	0.0005	0.002
		561	0.021	0.0008	0.0685	0.0004	0.0016
		562	0.0212	0.0007	0.0689	0.00035	0.0014
		563	0.0213	0.0006	0.0694	0.0003	0.0012
		564	0.0215	0.0005	0.0698	0.00025	0.001
		565	0.0217	0.0004	0.0702	0.0002	0.0008
		566	0.0219	0.0004	0.0707	0.0002	0.0008
		567	0.022	0.0004	0.0712	0.0002	0.0008
		568	0.0222	0.0005	0.0716	0.00025	0.001
		569	0.0223	0.0005	0.0721	0.00025	0.001
		570	0.0225	0.0005	0.0725	0.00025	0.001
		571	0.0227	0.0006	0.0729	0.0003	0.0012
		572	0.0228	0.0006	0.0733	0.0003	0.0012
		573	0.023	0.0007	0.0738	0.00035	0.0014
		574	0.0232	0.0009	0.0742	0.00045	0.0018
		575	0.0233	0.0009	0.0745	0.00045	0.0018
		576	0.0235	0.0009	0.0749	0.00045	0.0018
		577	0.0237	0.0009	0.0752	0.00045	0.0018
		578	0.0239	0.0008	0.0755	0.0004	0.0016
		579	0.0241	0.0007	0.0758	0.00035	0.0014
		580	0.0243	0.0006	0.0762	0.0003	0.0012
		581	0.0245	0.0005	0.0766	0.00025	0.001
		582	0.0248	0.0005	0.077	0.00025	0.001
		583	0.025	0.0004	0.0774	0.0002	0.0008
		584	0.0252	0.0004	0.0777	0.0002	0.0008
		585	0.0254	0.0003	0.0781	0.00015	0.0006
		586	0.0256	0.0002	0.0783	0.0001	0.0004
		587	0.0258	0.0001	0.0786	5e-05	0.0002
		588	0.026	0	0.0789	0	0
		589	0.0262	0	0.0791	0	0
		590	0.0264	0	0.0794	0	0
		591	0.0266	0.0001	0.0796	5e-05	0.0002
		592	0.0267	0.0003	0.0799	0.00015	0.0006
		593	0.0269	0.0004	0.0802	0.0002	0.0008
		594	0.0271	0.0005	0.0804	0.00025	0.001
		595	0.0273	0.0005	0.0807	0.00025	0.001
		596	0.0275	0.0005	0.0809	0.00025	0.001
		597	0.0277	0.0004	0.0811	0.0002	0.0008
		598	0.0279	0.0003	0.0814	0.00015	0.0006
		599	0.0281	0.0003	0.0816	0.00015	0.0006
		600	0.0283	0.0002	0.0817	0.0001	0.0004
		601	0.0286	0.0002	0.0819	0.0001	0.0004
		602	0.0288	0.0002	0.082	0.0001	0.0004
		603	0.029	0.0002	0.0821	0.0001	0.0004
		604	0.0292	0.0002	0.0823	0.0001	0.0004
		605	0.0295	0.0002	0.0824	0.0001	0.0004
		606	0.0297	0.0001	0.0826	5e-05	0.0002
		607	0.0299	0.0001	0.0827	5e-05	0.0002
		608	0.0301	0.0001	0.0828	5e-05	0.0002
		609	0.0303	0.0002	0.083	0.0001	0.0004
		610	0.0306	0.0002	0.0831	0.0001	0.0004
		611	0.0308	0.0003	0.0832	0.00015	0.0006
		612	0.0311	0.0003	0.0834	0.00015	0.0006
		613	0.0314	0.0003	0.0835	0.00015	0.0006
		614	0.0316	0.0004	0.0836	0.0002	0.0008
		615	0.0319	0.0004	0.0836	0.0002	0.0008
		616	0.0321	0.0004	0.0836	0.0002	0.0008
		617	0.0324	0.0004	0.0836	0.0002	0.0008
		618	0.0326	0.0004	0.0836	0.0002	0.0008
		619	0.0328	0.0004	0.0836	0.0002	0.0008
		620	0.033	0.0004	0.0835	0.0002	0.0008
		621	0.0332	0.0004	0.0834	0.0002	0.0008
		622	0.0334	0.0005	0.0832	0.00025	0.001
		623	0.0336	0.0005	0.0831	0.00025	0.001
		624	0.0339	0.0005	0.0829	0.00025	0.001
		625	0.0342	0.0005	0.0826	0.00025	0.001
		626	0.0345	0.0005	0.0823	0.00025	0.001
		627	0.0347	0.0004	0.082	0.0002	0.0008
		628	0.035	0.0004	0.0817	0.0002	0.0008
		629	0.0352	0.0003	0.0813	0.00015	0.0006
		630	0.0354	0.0003	0.081	0.00015	0.0006
		631	0.0356	0.0002	0.0806	0.0001	0.0004
		632	0.0358	0.0002	0.0802	0.0001	0.0004
		633	0.0361	0.0002	0.0798	0.0001	0.0004
		634	0.0364	0.0002	0.0793	0.0001	0.0004
		635	0.0367	0.0002	0.0788	0.0001	0.0004
		636	0.0369	0.0003	0.0783	0.00015	0.0006
		637	0.0372	0.0003	0.0777	0.00015	0.0006
		638	0.0375	0.0003	0.0771	0.00015	0.0006
		639	0.0379	0.0003	0.0765	0.00015	0.0006
		640	0.0382	0.0003	0.0759	0.00015	0.0006
		641	0.0385	0.0003	0.0753	0.00015	0.0006
		642	0.0388	0.0002	0.0747	0.0001	0.0004
		643	0.0391	0.0002	0.0741	0.0001	0.0004
		644	0.0394	0.0002	0.0734	0.0001	0.0004
		645	0.0396	0.0002	0.0728	0.0001	0.0004
		646	0.0398	0.0003	0.0721	0.00015	0.0006
		647	0.0401	0.0002	0.0714	0.0001	0.0004
		648	0.0404	0.0001	0.0707	5e-05	0.0002
		649	0.0407	-0.0001	0.07	-5e-05	-0.0002
		650	0.041	-0.0002	0.0693	-0.0001	-0.0004
		651	0.0414	-0.0003	0.0686	-0.00015	-0.0006
		652	0.0417	-0.0002	0.0678	-0.0001	-0.0004
		653	0.042	-0.0001	0.0671	-5e-05	-0.0002
		654	0.0423	-0.0001	0.0663	-5e-05	-0.0002
		655	0.0427	-0.0001	0.0655	-5e-05	-0.0002
		656	0.043	-0.0001	0.0646	-5e-05	-0.0002
		657	0.0434	-0.0001	0.0637	-5e-05	-0.0002
		658	0.0438	-0.0002	0.0629	-0.0001	-0.0004
		659	0.0443	-0.0002	0.062	-0.0001	-0.0004
		660	0.0447	-0.0001	0.0612	-5e-05	-0.0002
		661	0.0451	-0.0001	0.0604	-5e-05	-0.0002
		662	0.0454	0	0.0596	0	0
		663	0.0458	0	0.0589	0	0
		664	0.0462	0.0002	0.0581	0.0001	0.0004
		665	0.0466	0.0003	0.0572	0.00015	0.0006
		666	0.047	0.0003	0.0563	0.00015	0.0006
		667	0.0474	0.0003	0.0553	0.00015	0.0006
		668	0.0478	0.0001	0.0543	5e-05	0.0002
		669	0.0482	-0.0002	0.0534	-0.0001	-0.0004
		670	0.0486	-0.0004	0.0526	-0.0002	-0.0008
		671	0.049	-0.0005	0.0517	-0.00025	-0.001
		672	0.0494	-0.0004	0.0509	-0.0002	-0.0008
		673	0.0498	-0.0002	0.0501	-0.0001	-0.0004
		674	0.0503	0	0.0493	0	0
		675	0.0508	0.0002	0.0485	0.0001	0.0004
		676	0.0512	0.0005	0.0477	0.00025	0.001
		677	0.0517	0.0006	0.0469	0.0003	0.0012
		678	0.0522	0.0007	0.0461	0.00035	0.0014
		679	0.0526	0.0008	0.0452	0.0004	0.0016
		680	0.0531	0.0008	0.0444	0.0004	0.0016
		681	0.0535	0.0008	0.0437	0.0004	0.0016
		682	0.054	0.0007	0.0429	0.00035	0.0014
		683	0.0545	0.0007	0.0422	0.00035	0.0014
		684	0.0551	0.0006	0.0415	0.0003	0.0012
		685	0.0557	0.0004	0.0408	0.0002	0.0008
		686	0.0563	0.0001	0.04	5e-05	0.0002
		687	0.0569	0	0.0393	0	0
		688	0.0576	0	0.0385	0	0
		689	0.0582	0	0.0377	0	0
		690	0.0589	0.0002	0.0369	0.0001	0.0004
		691	0.0595	0.0005	0.0362	0.00025	0.001
		692	0.0602	0.0006	0.0354	0.0003	0.0012
		693	0.0609	0.0007	0.0348	0.00035	0.0014
		694	0.0616	0.0007	0.0341	0.00035	0.0014
		695	0.0623	0.0004	0.0335	0.0002	0.0008
		696	0.0631	0.0002	0.0328	0.0001	0.0004
		697	0.0638	-0.0001	0.0322	-5e-05	-0.0002
		698	0.0646	-0.0003	0.0316	-0.00015	-0.0006
		699	0.0653	-0.0004	0.0309	-0.0002	-0.0008
		700	0.066	-0.0003	0.0303	-0.00015	-0.0006
		701	0.0668	-0.0001	0.0296	-5e-05	-0.0002
		702	0.0675	0.0001	0.029	5e-05	0.0002
		703	0.0682	0.0004	0.0283	0.0002	0.0008
		704	0.069	0.0005	0.0277	0.00025	0.001
		705	0.0698	0.0005	0.0271	0.00025	0.001
		706	0.0706	0.0005	0.0265	0.00025	0.001
		707	0.0714	0.0004	0.026	0.0002	0.0008
		708	0.0721	0.0003	0.0255	0.00015	0.0006
		709	0.0729	0.0003	0.025	0.00015	0.0006
		710	0.0737	0.0004	0.0244	0.0002	0.0008
		711	0.0745	0.0004	0.0238	0.0002	0.0008
		712	0.0754	0.0005	0.0231	0.00025	0.001
		713	0.0762	0.0004	0.0225	0.0002	0.0008
		714	0.077	0.0002	0.0218	0.0001	0.0004
		715	0.0778	0	0.0212	0	0
		716	0.0786	-0.0003	0.0206	-0.00015	-0.0006
		717	0.0794	-0.0005	0.02	-0.00025	-0.001
		718	0.0802	-0.0006	0.0195	-0.0003	-0.0012
		719	0.0811	-0.0006	0.019	-0.0003	-0.0012
		720	0.082	-0.0005	0.0186	-0.00025	-0.001
		721	0.0828	-0.0004	0.0183	-0.0002	-0.0008
		722	0.0836	-0.0003	0.0179	-0.00015	-0.0006
		723	0.0845	-0.0001	0.0176	-5e-05	-0.0002
		724	0.0853	0	0.0172	0	0
		725	0.0861	0	0.0168	0	0
		726	0.087	0	0.0164	0	0
		727	0.0878	-0.0001	0.0161	-5e-05	-0.0002
		728	0.0886	-0.0004	0.0157	-0.0002	-0.0008
		729	0.0893	-0.0005	0.0152	-0.00025	-0.001
		730	0.0901	-0.0006	0.0148	-0.0003	-0.0012
		731	0.0908	-0.0007	0.0144	-0.00035	-0.0014
		732	0.0916	-0.0006	0.014	-0.0003	-0.0012
		733	0.0924	-0.0005	0.0136	-0.00025	-0.001
		734	0.0932	-0.0007	0.0133	-0.00035	-0.0014
		735	0.094	-0.0006	0.013	-0.0003	-0.0012
		736	0.0948	-0.0004	0.0127	-0.0002	-0.0008
		737	0.0955	-0.0002	0.0124	-0.0001	-0.0004
		738	0.0963	0	0.012	0	0
		739	0.0971	0.0003	0.0117	0.00015	0.0006
		740	0.0979	0.0006	0.0113	0.0003	0.0012
		741	0.0986	0.0006	0.011	0.0003	0.0012
		742	0.0992	0.0007	0.0107	0.00035	0.0014
		743	0.0998	0.0011	0.0104	0.00055	0.0022
		744	0.1004	0.0015	0.0101	0.00075	0.003
		745	0.1009	0.0017	0.0098	0.00085	0.0034
		746	0.1015	0.002	0.0095	0.001	0.004
		747	0.102	0.0022	0.0092	0.0011	0.0044
		748	0.1026	0.002	0.0089	0.001	0.004
		749	0.1032	0.0017	0.0086	0.00085	0.0034
		750	0.1039	0.0015	0.0084	0.00075	0.003
		751	0.1046	0.0011	0.0081	0.00055	0.0022
		752	0.1052	0.0005	0.0079	0.00025	0.001
		753	0.1058	0	0.0077	0	0
		754	0.1063	-0.0005	0.0074	-0.00025	-0.001
		755	0.1068	-0.001	0.0072	-0.0005	-0.002
		756	0.1072	-0.0013	0.007	-0.00065	-0.0026
		757	0.1075	-0.0011	0.0068	-0.00055	-0.0022
		758	0.108	-0.0006	0.0065	-0.0003	-0.0012
		759	0.1084	-0.0001	0.0064	-5e-05	-0.0002
		760	0.1089	0.0004	0.0062	0.0002	0.0008
		761	0.1093	0.0007	0.0061	0.00035	0.0014
		762	0.1098	0.0004	0.006	0.0002	0.0008
		763	0.1101	-0.0003	0.0058	-0.00015	-0.0006
		764	0.1104	-0.0011	0.0056	-0.00055	-0.0022
		765	0.1107	-0.002	0.0054	-0.001	-0.004
		766	0.1111	-0.0027	0.0052	-0.00135	-0.0054
		767	0.1115	-0.0028	0.005	-0.0014	-0.0056
		768	0.112	-0.0027	0.0049	-0.00135	-0.0054
		769	0.1124	-0.0022	0.0047	-0.0011	-0.0044
		770	0.1128	-0.0016	0.0046	-0.0008	-0.0032
		771	0.1132	-0.0011	0.0044	-0.00055	-0.0022
		772	0.1135	-0.0008	0.0042	-0.0004	-0.0016
		773	0.1139	-0.0006	0.0041	-0.0003	-0.0012
		774	0.1143	-0.0005	0.0041	-0.00025	-0.001
		775	0.1146	-0.0004	0.0041	-0.0002	-0.0008
		776	0.1149	-0.0002	0.0041	-0.0001	-0.0004
		777	0.1152	-0.0002	0.0041	-0.0001	-0.0004
		778	0.1154	-0.0002	0.004	-0.0001	-0.0004
		779	0.1158	-0.0001	0.0038	-5e-05	-0.0002
		780	0.1161	-0.0004	0.0036	-0.0002	-0.0008
		Irradiance	14.4862	15.2058	14.757	7.6029	30.4116
