# Supplementary material for: Effect of quantity and intensity of pulsed light on human non-visual physiological responses
Source: J Physiol Anthropol. 2017 Apr 26;36:22. doi: 10.1186/s40101-017-0137-7 (PMC5405487; doi:10.1186/s40101-017-0137-7)
Supplement: Supplementary file 2 — Results data. Significant results for pupillary constriction, subjective blueness, and concentration date under the three lighting conditions. (XLSX 54 kb) [file 40101_2017_137_MOESM2_ESM.xlsx]

## Sheet: Pupil(5s)
Changes of pupil constriction		HS condition	MM condition	LL condition
after exposure 5 seconds
	1	41.5619	47.0355	40.5594
	2	33.3852	27.8435	25.8117
	3	32.6731	41.0662	38.2465
	4	40.0823	42.0845	33.5317
	5	47.6909	49.7257	29.9391
	6	46.453	42.205	40.3484
	7	36.0981	50.2448	27.8712
	8	45.1521	39.9675	37.5073
	9	38.2534	31.8051	23.3641
	10	43.1937	41.7079	23.8049
	Mean	40.4544	41.3686	32.0984
3.16228	SD	5.30859	7.13764	6.79776
	SE	1.67872	2.25712	2.14964

## Sheet: Pupil (4m)
Changes of pupil constriction		HS condition	MM condition	LL condition
after exposure 4 minutes
	1	40.2281	47.4752	43.6689
	2	43.9388	35.2534	31.6987
	3	33.9153	40.9912	41.2216
	4	48.2538	42.373	34.6203
	5	55.6565	50.2949	23.0204
	6	46.3315	32.7646	32.8809
	7	34.7639	51.4438	38.3497
	8	45.9907	47.1907	40.0282
	9	37.3307	39.6032	32.6559
	10	42.3241	29.4877	23.1252
	Mean	42.8734	41.6878	34.127
3.16228	SD	6.66	7.51447	7.05762
	SE	2.10608	2.37628	2.23182

## Sheet: Pupil (8m)
Changes of pupil constriction		HS condition	MM condition	LL condition
after exposure 8 minutes
	1	47.513	47.5934	50.8154
	2	46.5118	21.5768	33.2323
	3	38.4502	35.2757	44.1523
	4	42.6346	44.2372	33.5578
	5	47.5464	51.3886	19.9038
	6	43.3957	38.4743	26.4845
	7	37.4505	48.9429	36.8198
	8	48.0966	50.5926	49.4645
	9	38.3453	42.7179	29.6397
	10	36.2055	46.1838	22.0991
	Mean	42.6149	42.6983	34.6169
3.16228	SD	4.68427	9.03308	10.7793
	SE	1.4813	2.85651	3.40871

## Sheet: Consentration
Consentration		HS condition	MM condition	LL condition
	1	15.0538	3.22581	36.5591
	2	1.07527	-6.45161	-10.7527
	3	20.4301	-3.22581	-13.9785
	4	22.5806	29.0323	17.2043
	5	18.2796	38.7097	15.0538
	6	-22.5806	-23.6559	-19.3548
	7	32.2581	-15.0538	-5.37634
	8	32.2581	0.0101312	8.60215
	9	-7.52688	11.828	-8.60215
	10	-5.37634	3.22581	-2.15054
	Mean	10.6452	3.76445	1.72043
3.16228	SD	18.3564	18.8519	17.31
	SE	5.80479	5.96151	5.47391

## Sheet: Total
			Figure 5
